# Supplementary material for: An Analysis of the Digestive and Reproductive Tract Microbiota in Infertile Women with Obesity
Source: Int J Mol Sci. 2024 Nov 23;25(23):12600. doi: 10.3390/ijms252312600 (PMC11641297; doi:10.3390/ijms252312600)
Supplement: Supplementary file 1 [file ijms-25-12600-s001.zip]

Archive with 4 entries (4 files):
- Figure S1.jpg
- Figure S2.jpg
- Supporting Methods.pdf
- TableS1.pdf
